# Supplementary material for: Mechanistic insight into activation of MAPK signaling by pro-angiogenic factors
Source: BMC Syst Biol. 2018 Dec 27;12:145. doi: 10.1186/s12918-018-0668-5 (PMC6307205; doi:10.1186/s12918-018-0668-5)
Supplement: Supplementary file 2 — Supplementary tables. (XLSX 32 kb) [file 12918_2018_668_MOESM2_ESM.xlsx]

## Sheet: Table S1
Table S1. Fitted initial concentrations and parameters.
Set	1	2	3	4	5	6	7	8	9	10	11	12	13	14	15	16	Median ± deviation
Error	18.19	18.02	17.86	17.89	17.93	18.51	18.15	17.77	18.52	18.6	18.1	18.05	17.89	17.89	17.4	17.96
MEK	22400000	12900000	15700000	11500000	2200000	15500000	7430000	2200000	18000000	21700000	16800000	25600000	15600000	15600000	2200000	24500000	1.56E+07 ± 7.64E+06
ERK	2100000	2100000	2100000	2100000	2100000	2100000	2100000	2100000	2100000	2100000	2100000	2110000	2100000	2100000	2100000	2100000	2.10E+06 ± 2.50E+03
Pase2	144000	178000	194000	179000	175000	160000	146000	251000	162000	153000	170000	152000	172000	172000	223000	182000	1.72E+05 ± 2.80E+04
Pase3	1000000	1180000	1000000	1000000	4770000	6040000	1000000	3520000	1000000	1180000	1010000	1000000	1000000	1000000	1000000	1000000	1.00E+06 ± 1.58E+06
PTP1B	466000	466000	466000	466000	134000	348000	459000	463000	333000	464000	466000	466000	466000	466000	466000	466000	4.66E+05 ± 8.94E+04
kf35	8.34e-05	0.000149	0.000125	0.00017	0.000994	0.000118	0.000191	0.00119	0.000109	9.14e-05	0.000111	6.83e-05	0.000128	0.000128	0.00192	7.61e-05	1.27E-04 ± 5.35E-04
kr35	0.0236	0.0234	0.0236	0.0938	0.0241	0.0235	0.0234	0.105	0.241	0.0235	0.0234	0.0234	0.0234	0.0234	2.34	0.0234	2.35E-02 ± 5.76E-01
kf36	3.04	3.04	3.04	3.04	3.04	3.04	2.31	3.04	3.02	3.04	3.04	3.04	3.04	3.04	3.04	3.04	3.04E+00 ± 1.82E-01
kf37	1.79	0.998	0.305	0.318	1.86	0.331	0.299	1.98	3.04	0.207	1.22	0.222	0.342	0.342	0.209	0.305	3.37E-01 ± 8.69E-01
k_aERKMEK	1.83e-06	1.83e-06	1.83e-06	1.83e-06	5.74e-07	1.83e-06	1.83e-06	5.43e-07	1.83e-06	1.83e-06	1.83e-06	1.83e-06	1.83e-06	1.83e-06	1.83e-06	1.83e-06	1.83E-06 ± 4.34E-07
kd_aERKMEK	0.33	0.0033	0.00354	0.00331	0.33	0.188	0.00443	0.00334	0.00341	0.33	0.00332	0.0034	0.0033	0.0033	0.00335	0.0033	3.38E-03 ± 1.34E-01
ked_ERKMEKpp	160	160	159	160	158	143	149	160	157	160	160	160	160	160	160	159	1.60E+02 ± 4.82E+00
ked_ERKpMEKpp	0.57	0.57	0.57	0.57	57	57	0.58	56.6	0.57	57	0.57	0.571	0.57	0.57	0.57	0.57	5.70E-01 ± 2.52E+01
ked2	0.00661	0.0058	0.00759	0.00795	0.00732	0.00707	0.00703	0.00811	0.00581	0.00878	0.0058	0.00924	0.00879	0.00879	0.0058	0.00812	7.46E-03 ± 1.20E-03
ked3	0.699	0.205	0.969	1.26	1.11	0.264	1.14	1.46	0.256	1.11	0.184	0.892	1.24	1.24	1.71	0.946	1.04E+00 ± 4.71E-01
kf43	0.00106	0.00106	0.00106	0.00106	0.00106	0.00106	0.00106	0.00106	0.00104	0.00106	0.00106	0.00106	0.00106	0.00106	0.00106	0.00106	1.06E-03 ± 5.00E-06
kr43	0.000195	0.000208	0.000334	0.000334	0.000214	0.000246	0.000334	0.000334	0.000182	0.000334	0.000208	0.000334	0.000334	0.000334	0.000334	0.000334	3.34E-04 ± 6.38E-05
kf44	2.14e-05	2.14e-05	2.14e-05	2.14e-05	3.06e-05	2.4e-05	2.14e-05	2.17e-05	2.14e-05	2.14e-05	2.14e-05	2.19e-05	2.14e-05	2.14e-05	2.14e-05	2.14e-05	2.14E-05 ± 2.34E-06
kf47	0.336	0.336	0.336	0.336	0.338	0.336	0.336	0.336	0.337	0.336	0.336	0.336	0.336	0.336	0.336	0.336	3.36E-01 ± 5.44E-04
kr47	0.00893	0.00784	0.147	0.147	0.147	0.131	0.144	0.147	0.00851	0.147	0.00768	0.146	0.147	0.147	0.147	0.147	1.47E-01 ± 6.14E-02
k_aMEKRaf	2.18e-06	3.48e-06	2.94e-06	3.63e-06	2.36e-05	3.91e-06	4.51e-06	3.61e-05	1.7e-05	2.94e-06	2.29e-06	1.84e-06	3.4e-06	3.4e-06	1.69e-05	1.84e-06	3.44E-06 ± 9.99E-06
kd_aMEKRaf	0.00183	0.183	0.183	0.0019	0.00184	0.143	0.0068	0.00188	0.181	0.172	0.00183	0.0019	0.00183	0.00183	0.183	0.00185	1.90E-03 ± 8.64E-02
ked_MEKRaf	0.35	35	35	33.3	0.35	11.4	17.3	0.35	0.35	11.1	0.35	30.7	0.35	0.35	35	0.35	5.73E+00 ± 1.52E+01
ked_MEKRaf2	0.29	0.29	0.29	0.29	0.29	0.301	5.97	0.29	0.29	0.29	0.29	29	0.293	0.293	0.29	29	2.90E-01 ± 9.77E+00
k_dpMEK_pp	0.000171	0.000106	9.27e-05	0.000237	0.000237	0.000237	0.000237	0.000219	8.37e-05	0.000232	0.000105	0.000232	0.000237	0.000237	0.000237	7.8e-05	2.32E-04 ± 6.71E-05
kd_dpMEK_pp	0.08	0.08	0.08	0.23	0.291	0.334	0.184	1.14	0.0806	0.474	0.08	0.278	0.245	0.245	0.383	0.08	2.38E-01 ± 2.64E-01
k_dpERKpp	3.03e-06	3.25e-06	2.67e-06	1.54e-05	3.27e-06	6.11e-06	2.73e-06	2.42e-06	1.26e-05	1.56e-05	3.4e-06	2.41e-06	3.07e-06	3.07e-06	1.37e-05	2.41e-06	3.16E-06 ± 5.11E-06
kd_dpERKpp	0.06	0.06	0.0608	5.45	4.75	5.98	0.0601	2.31	2.34	4.06	0.06	0.313	0.0636	0.0636	5.76	0.133	2.23E-01 ± 2.40E+00
k_intf	0.0508	0.0116	0.0111	0.0134	0.0221	0.114	0.0999	0.0439	0.375	0.184	0.0121	0.0108	0.271	0.271	0.0204	0.0331	3.85E-02 ± 1.16E-01
k_recf	0.0274	0.0162	0.00547	0.00544	0.163	0.195	0.462	0.0183	0.0292	0.163	0.0147	0.0202	0.544	0.544	0.537	0.408	9.61E-02 ± 2.21E-01
k_intb	0.00313	0.0125	0.00313	0.00312	0.00312	0.00314	0.00366	0.00316	0.00329	0.00318	0.00914	0.00316	0.00312	0.00312	0.00312	0.00842	3.15E-03 ± 2.87E-03
k_recb	0.036	0.174	0.544	0.0915	0.544	0.0105	0.056	0.0333	0.00691	0.0103	0.419	0.00938	0.227	0.227	0.0338	0.351	7.38E-02 ± 1.93E-01
k_degf	0.0125	0.662	0.407	0.0298	0.167	0.0352	0.0704	0.00921	0.00678	0.0188	0.195	0.195	0.0354	0.0354	0.664	0.201	5.29E-02 ± 2.20E-01
k_degb	0.0148	0.0126	0.182	0.0323	0.21	0.00504	0.0154	0.0164	0.00505	0.00504	0.0383	0.00504	0.0712	0.0712	0.0125	0.0384	1.59E-02 ± 6.26E-02
k_ptp	9.99e-08	9.99e-08	1e-07	1e-07	8.94e-08	1.01e-09	1e-07	1e-07	1.18e-09	9.96e-08	1e-07	9.99e-08	1e-07	1e-07	1e-07	1e-07	1.00E-07 ± 3.36E-08
k_dpMEK_p	4.15e-06	4.15e-06	4.15e-06	4.15e-06	4.15e-06	4.15e-06	4.15e-06	4.15e-06	4.15e-06	4.15e-06	4.15e-06	4.15e-06	4.15e-06	4.15e-06	4.15e-06	4.15e-06	4.15E-06 ± 0.00E+00
kd_dpMEK_p	0.05	0.05	0.05	0.05	0.05	0.0502	0.05	0.05	0.05	0.05	0.05	0.05	0.05	0.05	0.05	0.05	5.00E-02 ± 5.00E-05
k_dpERKp	8.3e-07	8.3e-07	8.3e-07	8.3e-07	2.74e-06	8.3e-07	8.3e-07	4.65e-06	8.3e-05	8.3e-07	8.33e-07	8.3e-07	8.31e-07	8.31e-07	8.3e-07	8.3e-07	8.30E-07 ± 2.05E-05
kd_dpERKp	5	0.0505	5	5	0.281	0.873	5	1.23	5	4.93	0.05	5	5	5	5	5	5.00E+00 ± 2.17E+00

## Sheet: Table S2
Table S2. List of model reactions.
	Reactions	Forward	Reverse
R1	F + H <-> F:H	kf0	kr0
R2	F + R <-> F:R	kf1a	kr1a
R3	R + F:H <-> F:H:R	kf5a	kr5a
R4	F:H:R + F:H:R <-> F:H:R:R:H:F	kfdim	krdim
R5	F:H:R:R:H:F -> F:H:R:R:H:F_p	kfph
R6	F:H:R:R:H:F_p <-> F:H:R:R:H:F_p_i	kfint1	krint1
R7	F:H:R:R:H:F_i -> F:H:R:R:H:F_d	kdegb_f
R8	FRS2 + F:H:R:R:H:F_p <-> FRS2:F:H:R:R:H:F_p	kf15	kr15
R9	FRS2:F:H:R:R:H:F_p -> FRS2p + F:H:R:R:H:F_p	kf19
R10	FRS2p -> FRS2	kfdp1
R11	F :H <-> F:H_i	kintb_f	krecb_f
R12	F: R <-> F:R_i	kintb_f	krecb_f
R13	F:H:R <-> F:H:R_i	kintb_f	krecb_f
R14	F:H:R:R:H:F <-> F:H:R:R:H:F_i	kintb_f	krecb_f
R15	H <-> H_i	kintf_f	krecf_f
R16	R <-> R_i	kintf_f	krecf_f
R17	FRS2:F:H:R:R:H:F_p <-> FRS2:F:H:R:R:H:F_p_i	kintb_f	krecb_f
R18	F:H_i -> F:H_d	kdegb_f
R19	F: R _i -> F:R_d	kdegb_f
R20	F:H:R_i -> F:H:R_d	kdegb_f
R21	F:H:R:R:H:F_p_i -> F:H:R:R:H:F_p_d	kdegb_f
R22	H_i -> H_d	kdegf_f
R23	R_i -> R_d	kdegf_f
R24	FRS2:F:H:R:R:H:F_p_i -> FRS2:F:H:R:R:H:F_p_d	kdegb_f
R25	FRS2p + MEK <-> FRS2p:MEK	kf35	kr35
R26	FRS2p:MEK -> FRS2p+pMEK	kf36
R27	FRS2p + pMEK <-> FRS2p:pMEK	kf35	kr35
R28	FRS2p:pMEK -> FRS2p + MEKpp	kf37
R29	V+R2 <-> R2_p	k_pR2	kd_pR2
R30	Raf + [Ras-GTP] <-> [Raf:Ras-GTP]	k_aRafRasGTP	kd_aRafRasGTP
R31	[Raf:Ras-GTP] <-> Raf_a + [Ras_a-GTP]	kd_RafRasGTP	kd_rRafRasGTP
R32	Raf_a + Pase1 <-> [Raf_a:Pase1]	k_dpRaf	kd_dpRaf
R33	[Raf_a:Pase1] -> Raf + Pase1	ked
R34	MEK + Raf_a <-> [MEK:Raf_a]	k_aMEKRaf	kd_aMEKRaf
R35	[MEK:Raf_a] -> MEK_p + Raf_a	ked_MEKRaf
R36	MEK_p + Raf_a <-> [MEK_p:Raf_a]	k_aMEKRaf	kd_aMEKRaf
R37	[MEK_p:Raf_a] -> MEK_p_p + Raf_a	ked_MEKRaf2
R38	ppMEK + Pase2 <-> ppMEK:Pase2	k_dpMEK_pp	kd_dpMEK_pp
R39	ppMEK:Pase2 -> pMEK+Pase2	ked2
R40	pMEK +Pase2 <-> pMEK:Pase2	k_dpMEK_p	kd_dpMEK_p
R41	pMEK:Pase2 -> MEK +Pase2	ked2
R42	ERK + ppMEK <-> ERK:ppMEK	k_aERKMEK	kd_aERKMEK
R43	ERK:ppMEK -> pERK + ppMEK	ked_ERKMEKpp
R44	pERK + ppMEK <-> pERK:ppMEK	k_aERKMEK	kd_aERKMEK
R45	pERK:ppMEK -> ppERK+ppMEK	ked_ERKpMEKpp
R46	ppERK+Pase3 <-> ppERK:Pase3	k_dpERKpp	kd_dpERKpp
R47	ppERK:Pase3 -> pERK + Pase3	ked3
R48	pERK + Pase3 <-> pERK:Pase3	k_dpERKp	kd_dpERKp
R49	pERK:Pase3 -> ERK + Pase3	ked3
R50	ERKpp + FRS2 <-> ERKpp:FRS2	kf43	kr43
R51	ERKpp:FRS2 -> ERKpp + FRS2u	kf44
R52	ERKpp + FRS2p <-> ERKpp:FRS2p	kf43	kr43
R53	ERKpp:FRS2p -> ERKpp + FRS2u	kf44
R54	ERKpp <-> ERKppN	kf47	kr47
R55	R2 <-> iR2	k_intf	k_recf
R56	R2_p <-> iR2_p	k_intb	k_recb
R57	R2_p + [Ras-GDP] <-> [R2_p:Ras-GDP]	k_aRasGDP	kd_aRasGDP
R58	iR2 -> dR2	k_degf
R59	iR2_p -> dR2_p	k_degb
R60	[R2_p:Ras-GDP] <-> [iR2_p:Ras-GDP]	k_intb	k_recb
R61	[R2_p:Ras-GDP] <-> R2_p + [Ras-GTP]	kd_RasGDP	kd_rRasGDP
R62	R2_p + [aRas-GTP] <-> [R2_p:Ras-GTP]	k_aRasGTP	kd_aRasGTP
R63	[R2_p:Ras-GTP] <-> R2_p + [Ras-GDP]	kd_RasGTP	kd_rRasGTP
R64	[R2_p:Ras-GTP] -> V + R2 + [Ras-GDP]	kd_v
R65	[R2_p:Ras-GDP] -> V + R2 + [Ras-GDP]	kd_v
R66	[R2_p:Ras-GTP] <-> [iR2_p:Ras-GTP]	k_intb	k_recb
R67	[iR2_p:Ras-GTP] -> [dR2_p:Ras-GTP]	k_degb
R68	[iR2_p:Ras-GDP] -> [dR2_p:Ras-GDP]	k_degb
R69	R2_p+PTP1B <-> [R2_p:PTP1B]	k_ptp	kd_ptp
R70	[R2_p:PTP1B] -> R2+PTP1B	ke_ptp

## Sheet: Table S3
Table S3. List of species with non-zero initial concentrations.
	Name	Initial Amount	Initial Amount Units	Reference
s1*	R	20000	molecules/cell	(Kanodia et al., 2014)
s3*	H	100000	molecules/cell	(Kanodia et al., 2014)
s4*	FRS2	10000	molecules/cell	(Kanodia et al., 2014)
s5+	MEK	22000000	molecules/cell	(Tan, Popel, & Mac Gabhann, 2013)
s6+	ERK	21000000	molecules/cell	(Tan et al., 2013)
s27+	Ptase2	40000	molecules/cell	(Tan et al., 2013)
s28+	Ptase3	10000000	molecules/cell	(Tan et al., 2013)
s33+	R2	1000	molecules/cell	(Tan et al., 2013)
s37+	Ras-GDP	11400000	molecules/cell	(Tan et al., 2013)
s46+	PTP1B	46600	molecules/cell	(Tan et al., 2013)
s51+	Raf	40000	molecules/cell	(Tan et al., 2013)
s55+	Ptase1	40000	molecules/cell	(Tan et al., 2013)

## Sheet: Table S4
Table S4. List of model parameters.
	Parameters	Name of reaction parameter is associated with (From Table S2)	Description of parameter	Values	Units	Reference
1*	kf0	R1	FGF and HSGAG association rate	2.67e-08	1/(molecules/cell)/s	(Kanodia et al., 2014)
2*	kr0	R1	F:H dissociation rate	0.00194	1/s	(Kanodia et al., 2014)
3*	kf1a	R2	FGF and FGFR association rate	7.89e-10	1/(molecules/cell)/s	(Kanodia et al., 2014)
4*	kr1a	R2	F:R dissociation rate	9.17e-05	1/s	(Kanodia et al., 2014)
5*	kf5a	R3	FGFR and F:H association rate	8.62e-09	1/(molecules/cell)/s	(Kanodia et al., 2014)
6*	kr5a	R3	F:H:R dissociation rate	2.6e-07	1/s	(Kanodia et al., 2014)
7*	kfdim	R4	F:H:R and F:H:R association rate	0.0848	1/(molecules/cell)/s	(Kanodia et al., 2014)
8*	krdim	R4	F:H:R:R:H:F dissociation rate	9.94	1/s	(Kanodia et al., 2014)
9*	kfph	R5	F:H:R:R:H:F phosphorylation rate	3.3	1/s	(Kanodia et al., 2014)
10*	kfint1	R6	F:H:R:R:H:F_p internalization rate	0.000138	1/s	(Kanodia et al., 2014)
11*	krint1	R6	F:H:R:R:H:F_p_i recycling rate	4.7e-07	1/s	(Kanodia et al., 2014)
12*	kf15	R8	FRS2 and F:H:R:R:H:F_p association rate	0.000241	1/(molecules/cell)/s	(Kanodia et al., 2014)
13*	kr15	R8	FRS2:F:H:R:R:H:F_p dissociation rate	0.00421	1/s	(Kanodia et al., 2014)
14*	kf19	R9	FRS2 phosphorylation rate	0.472	1/s	(Kanodia et al., 2014)
15*	kf35	R25, R27	FRS2p and MEK/pMEK association rate	0.000358	1/(molecules/cell)/s	(Kanodia et al., 2014)
16*	kr35	R25, R27	FRS2p:MEK/FRS2p:pMEK dissociation rate	0.234	1/s	(Kanodia et al., 2014)
17*	kf36	R26	MEK phosphorylation rate via pFRS2	0.304	1/s	(Kanodia et al., 2014)
18*	kf37	R28	pMEK phosphorylation rate via pFRS2	0.304	1/s	(Kanodia et al., 2014)
19+	k_aERKMEK	R42, R44	ERK/pERK and ppMEK association rate	1.83e-07	1/(molecules/cell)/s	(Tan et al., 2013)
20+	kd_aERKMEK	R42, R44	ERK:ppMEK/pERK:ppMEK dissociation rate	0.033	1/s	(Tan et al., 2013)
21+	ked_ERKMEKpp	R43	ERK phosphorylation rate	16	1/s	(Tan et al., 2013)
22+	ked_ERKpMEKpp	R45	pERK phosphorylation rate	5.7	1/s	(Tan et al., 2013)
23*	kfdp1	R10	FRS2p dephosphorylation rate	4.71	1/s	(Kanodia et al., 2014)
24+	ked2	R39, R41	ppMEK/pMEK dephosphorylation rate	0.058	1/s	(Tan et al., 2013)
25+	ked3	R47, R49	ppERK/pERK dephosphorylation rate	0.27	1/s	(Tan et al., 2013)
26*	kf43	R50, R52	ERKpp and FRS2/pFRS2 association rate	0.000106	1/(molecules/cell)/s	(Kanodia et al., 2014)
27*	kr43	R50, R52	ERKpp:FRS2/ERKpp:FRS2p dissociation rate	3.34e-05	1/s	(Kanodia et al., 2014)
28*	kf44	R51	FRS2/pFRS2 ubiquitination rate	0.000214	1/s	(Kanodia et al., 2014)
29*	kf47	R54	ppERK nuclear localization rate	3.36	1/s	(Kanodia et al., 2014)
30*	kr47	R54	ppERK reverse nuclear localization rate	0.0147	1/s	(Kanodia et al., 2014)
31+	k_pR2	R29	VEGFR2 phosphorylation rate	2.58e-09	1/(molecules/cell)/s	(Tan et al., 2013)
32+	kd_pR2	R29	VEGFR2 reverse phosphorylation rate	0.001	1/s	(Tan et al., 2013)	387597
33+	k_aRafRasGTP	R30	Raf and [Ras-GTP] association rate	1.66e-06	1/(molecules/cell)/s	(Tan et al., 2013)
34+	kd_aRafRasGTP	R30	[Raf:Ras-GTP] dissociation rate	0.0053	1/s	(Tan et al., 2013)
35+	kd_RafRasGTP	R31	Raf activation rate	1	1/s	(Tan et al., 2013)
36+	kd_rRafRasGTP	R31	Raf reverse activation rate	1.16e-06	1/(molecules/cell)/s	(Tan et al., 2013)
37+	k_dpRaf	R32	Raf_a and Ptase1 association rate	0.000119	1/s	(Tan et al., 2013)
38+	kd_dpRaf	R32	[Raf_a:Pase1] dissociation rate	0.2	1/s	(Tan et al., 2013)
39+	ked	R33	aRaf deactivation rate	1	/s	(Tan et al., 2013)
40+	k_aMEKRaf	R34	MEK and Raf_a association rate	1.84e-05	1/(molecules/cell)/s	(Tan et al., 2013)
41+	kd_aMEKRaf	R34	[MEK:Raf_a] dissociation rate	0.0183	/s	(Tan et al., 2013)
42+	ked_MEKRaf	R35	MEK phosphorylation rate via aRaf	3.5	/s	(Tan et al., 2013)
43+	ked_MEKRaf2	R37	pMEK phosphorylation rate via aRaf	2.9	/s	(Tan et al., 2013)
44+	k_dpMEK_pp	R38	ppMEK and Ptase2 association rate	2.37e-05	1/(molecules/cell)/s	(Tan et al., 2013)
45+	kd_dpMEK_pp	R38	ppMEK:Ptase2 dissociation rate	0.8	/s	(Tan et al., 2013)
46+	k_dpERKpp	R46	ppERK and Ptase3 association rate	2.41e-05	1/(molecules/cell)/s	(Tan et al., 2013)
47+	kd_dpERKpp	R46	ppERK:Ptase3 dissociation rate	0.6	/s	(Tan et al., 2013)
48+	k_intf	R55	Free VEGFR2 internalization rate	0.0392	/s	(Tan et al., 2013)
49+	k_recf	R55	Free VEGFR2 recycling rate	0.0544	/s	(Tan et al., 2013)
50+	k_intb	R56, R60, R66	Bound VEGFR2 internalization rate	0.0312	1/s	(Tan et al., 2013)
51+	k_recb	R56, R60, R66	Bound VEGFR2 recycling rate	0.0544	1/s	(Tan et al., 2013)
52+	k_aRasGDP	R57	R2_p and [Ras-GDP] association rate	2.49e-05	1/(molecules/cell)/s	(Tan et al., 2013)
53+	kd_aRasGDP	R57	[R2_p:Ras-GDP] dissociation rate	1.3	1/s	(Tan et al., 2013)
54+	k_degf	R58	Free VEGFR2 degradation rate	0.0665	1/s	(Tan et al., 2013)
55+	k_degb	R59, R67, R68	Bound VEGFR2 degradation rate	0.0504	1/s	(Tan et al., 2013)
56+	kd_RasGDP	R61	Ras activation rate	0.5	1/s	(Tan et al., 2013)
57+	kd_rRasGDP	R61	Ras reverse activation rate	1.66e-07	1/(molecules/cell)/s	(Tan et al., 2013)
58+	k_aRasGTP	R62	R2_p and [aRas-GTP] association rate	3.49e-06	1/(molecules/cell)/s	(Tan et al., 2013)
59+	kd_aRasGTP	R62	[R2_p:Ras-GTP] dissociation rate	0.4	1/s	(Tan et al., 2013)
60+	kd_RasGTP	R63	Ras deactivation rate	0.023	1/s	(Tan et al., 2013)
61+	kd_rRasGTP	R63	Ras reverse deactivation rate	3.65e-07	1/(molecules/cell)/s	(Tan et al., 2013)
62+	kd_v	R64, R65	VEGF dissociation rate	0.001	1/s	(Tan et al., 2013)
63+	k_ptp	R69	R2_p and PTP1B association rate	1e-08	1/(molecules/cell)/s	(Tan et al., 2013)
64+	kd_ptp	R69	[R2_p:PTP1B] dissociation rate	3.9	1/s	(Tan et al., 2013)
65+	ke_ptp	R70	VEGFR2 dephosphorylation rate	3.39	1/s	(Tan et al., 2013)
66+	k_dpMEK_p	R40	pMEK and Ptase2 association rate	4.15e-07	1/(molecules/cell)/s	(Tan et al., 2013)
67+	kd_dpMEK_p	R41	pMEK:Ptase2 dissociation rate	0.5	1/s	(Tan et al., 2013)
68+	k_dpERKp	R48	pERK and Ptase3 association rate	8.3e-06	1/(molecules/cell)/s	(Tan et al., 2013)
69+	kd_dpERKp	R48	pERK:Ptase3 dissociation rate	0.5	1/s	(Tan et al., 2013)
70^	kintb_f	R11, R12, R13, R14, R17	Bound FGFR internalization rate	0.0013	1/s	(Filion & Popel, 2004)
71^	krecb_f	R11, R12, R13, R14, R17	Bound FGFR recycling rate	8.33e-05	1/s	(Filion & Popel, 2004)
72^	kdegb_f	R7, R18, R19, R20, R21, R24	Bound FGFR degradation rate	0.000333	1/s	(Filion & Popel, 2004)
73^	kdegf_f	R22, R23	Free FGFR degradation rate	9.33e-05	1/s	(Filion & Popel, 2004)
74^	kintf_f	R15, R16	Free FGFR internalization rate	8.33e-05	1/s	(Filion & Popel, 2004)
75^	krecf_f	R15, R16	Free FGFR recycling rate	8.33e-05	1/s	(Filion & Popel, 2004)

## Sheet: Table S5
Table S5. Additional reactions for model with heparin perturbation.
	Reactions	Forward	Reverse
R71	R + F:HE <-> F:HE:R	kf5a1	kr5a
R72	F+HE <-> F:HE	kfOH	krOH
R73	FRS2+p(F:HE:R)2 <-> p(F:HE:R)2:FRS2	kf15	kr15
R74	FRS2+p(F:HE:R):(F:H:R) <-> p(F:HE:R):(F:H:R):FRS2	kf15	kr15
R75	F:HE:R +F:H:R <-> (F:HE:R)2	kfdim	krdim
R76	p(F:HE:R)2:FRS2 -> pFRS2+p(F:HE:R)2	kf19
R77	p(F:HE:R):(F:H:R):FRS2 -> pFRS2 + p(F:HE:R):(F:H:R)	kf19
R78	2F:HE:R <-> (F:HE:R):(F:H:R)	kfdim	krdim
R79	(F:HE:R)2 <-> p(F:HE:R):(F:H:R)	kfph
R80	(F:HE:R):(F:H:R) -> p(F:HE:R)2	kfph
R81	p(F:HE:R):(F:H:R) <-> i(F:HE:R):(F:H:R)	kfint1	krint1
R82	p(F:HE:R)2 <-> i(F:HE:R)2	kfint1	krint1
R83	F:HE <-> F:HE_i	kintb_f	krecb_f
R84	F:HE:R <-> F:HE:R_i	kintb_f	krecb_f
R85	p(F:HE:R)2 <-> p(F:HE:R)2_i	kintb_f	krecb_f
R86	p(F:HE:R)2:FRS2 <-> p(F:HE:R)2:FRS2_i	kintb_f	krecb_f
R87	p(F:HE:R):(F:H:R) <-> p(F:HE:R):(F:H:R)_i	kintb_f	krecb_f
R88	p(F:HE:R):(F:H:R):FRS2 <-> p(F:HE:R):(F:H:R):FRS2_i	kintb_f	krecb_f
R89	F:HE_i -> F:HE_d	kdegb_f
R90	F:HE:R_i -> F:HE:R_d	kdegb_f
R91	p(F:HE:R)2_i -> p(F:HE:R)2_d	kdegb_f
R92	p(F:HE:R)2:FRS2_i -> p(F:HE:R)2:FRS2_d	kdegb_f
R93	p(F:HE:R):(F:H:R)_i -> p(F:HE:R):(F:H:R)_d	kdegb_f
R94	p(F:HE:R):(F:H:R):FRS2_i_ p -> (F:HE:R):(F:H:R):FRS2_d	kdegb_f
R95	i(F:HE:R):(F:H:R) -> (F:HE:R):(F:H:R)_d	kdegb_f
R96	i(F:HE:R)2 -> (F:HE:R)2_d	kdegb_f

## Sheet: Table S6
Table S6. Additional parameters for model with heparin perturbation.
	Parameters	Name of reaction parameter is associated with (From Table S5)	Description of parameter	Values	Units	Reference
76*	kf5a1	R71	R and F:HE association rate	6.74e-11	1/(molecules/cell)/s	(Kanodia et al., 2014)
77*	kfOH	R72	F and HE association rate	2.67e-08	1/(molecules/cell)/s	(Kanodia et al., 2014)
78*	krOH	R72	F:HE dissociation rate	0.00194	1/s	(Kanodia et al., 2014)

## Sheet: References
References
Filion, R. J., & Popel, A. S. (2004). A reaction-diffusion model of basic fibroblast growth factor interactions with cell surface receptors. Ann Biomed Eng, 32(5), 645-663.
Kanodia, J., Chai, D., Vollmer, J., Kim, J., Raue, A., Finn, G., & Schoeberl, B. (2014). Deciphering the mechanism behind Fibroblast Growth Factor (FGF) induced biphasic signal-response profiles. Cell Commun Signal, 12, 34. doi:10.1186/1478-811X-12-34
Tan, W. H., Popel, A. S., & Mac Gabhann, F. (2013). Computational model of VEGFR2 pathway to ERK activation and modulation through receptor trafficking. Cell Signal, 25(12), 2496-2510. doi:10.1016/j.cellsig.2013.08.015
